# Supplementary material for: Serum Dysregulation of IL-36, IL-37, and IL-38 in Pyoderma Gangrenosum: Clinical Correlations and Implications for IL-36R-Targeted Therapy
Source: Int J Mol Sci. 2025 Dec 15;26(24):12076. doi: 10.3390/ijms262412076 (PMC12732507; doi:10.3390/ijms262412076)
Supplement: Supplementary file 1 [file ijms-26-12076-s001.zip]

Archive with 1 entries (1 files):
- ijms-3996332-supplementary.pdf
